# Supplementary material for: Gene-educational attainment interactions in a multi-population genome-wide meta-analysis identify novel lipid loci
Source: Front Genet. 2023 Nov 2;14:1235337. doi: 10.3389/fgene.2023.1235337 (PMC10651736; doi:10.3389/fgene.2023.1235337)
Supplement: Supplementary file 2 [file Table1.XLSX]

## Sheet: Things to Do
DC	Keep FOXP1?
YJ	Simple text changes
KS	Simple text changes
	For Supplementary Figures, can we replace plot heading w/ cohort name (can do during revision)
	Create table splitting out # of Stage 1 SNVs carried forward by 1DF, 2DF / SomeCol, GradCol / LDL, HDL, TG / EUR, AFR, ASN, HIS, BRA?
YJ/KS	Discuss reformat of Fig 1
Ld	Abstract 250 word limit
	Cover Letter
	Merge authors into manuscript once final
	Reformat/split T1
	CLINT

## Sheet: Old-Manuscript Table 1
Table 1. Summary of novel loci.
Locus	rsID1	Chr	Pos (hg19)	Coded Allele	Coded Allele Freq2	Beta03	Beta14	2 DF P5	1 DF G×E P6	N	nFUMA SNPs6	Func7	Genes8	RefPop-Trait-Exp9
1	rs139845754	1	180258167	A	0.052	-0.101	-0.06	3.4e-08	0.2	10913	98	68 intronic; 18 intergenic; 2 upstream; 1 downstream; 3 ncRNA intronic; 2 ncRNA exonic; 4 NA	LHX4; RP5-11 80C10.2; ACBD6; XPR1; KIAA1614; STX6	AFR-TG-SomeCol
2*	rs7567133	2	103239356	C	0.031	0.102	0.021	1.72e-08	0.00116	6361	11	6 intronic; 3 intergenic; 1 ncRNA exonic; 1 NA	IL1RL1; IL18R1; IL18RAP; SLC9A4; SLC9A2; MFSD9; TMEM182	AFR-HDL-GradCol
3	rs79367750	3	9096107	C	0.096	1.251	-10.279	3.99e-08	0.000194	8855	18	17 intronic; 1 NA	SRGAP3	ASN-LDL-SomeCol
4*	rs147731578	3	70605665	ATTATT	0.018	-0.145	0.034	1.39e-09	3.51e-09	15584	1	1 intergenic	MITF; FOXP1	EUR-HDL-SomeCol
5*	rs74620279	4	179620483	C	0.025	-12.24	11.59	4.67e-08	1.39e-06	5669	49	47 intergenic; 1 downstream; 1 NA	SNORD65	AFR-LDL-SomeCol
6	rs77249395	4	181181245	G	0.035	0.006	-0.026	3.17e-06	2.41e-08	134413	2	2 intergenic	LINC00290	TA-HDL-GradCol EUR-HDL-GradCol
7*	rs11132093	4	182664815	A	0.061	-1.65	15.84	5.04e-09	4.1e-07	2809	53	53 intergenic	RP11-540E16.2; TENM3	ASN-LDL-GradCol
8	rs190502162	5	37160808	C	0.013	9.266	-0.715	3.35e-08	4.04e-07	48467	1	1 intronic	SKP2 ; NADK2; RANBP3L; SLC1A3; NIPBL; CPLANE1; NUP155; WDR70; GNDF	EUR-LDL-SomeCol
9	rs192718305	5	82514005	G	0.025	3.481	19.901	2.05e-08	0.0016	5664	51	49 intronic; 1 intergenic; 1 3'UTR	RP11-343L5.2; TMEM167A; XRCC4	AFR-LDL-SomeCol
10*	rs147892694	6	76693587	G	0.034	-0.037	-0.087	8.61e-09	0.12	8599	56	44 intronic; 5 intergenic; 7 NA	TMEM30A; FILIP1; SENP6; MYO6; IMPG1	AFR-HDL-SomeCol
11	rs7015	7	97920623	A	0.203	-1.142	-0.526	4.56e-08	0.0618	157929	95	61 intronic; 24 intergenic; 3 exonic; 1 upstream; 1 ncRNA exonic; 2 3'UTR; 3 NA	LMTK2; TECPR1; BRI3; BAIAP2L1; NPTX2	TA-LDL-SomeCol
12†	rs77655002	8	30437023	C	0.042	-9.97	10.73	5.52e-09	7.65e-08	7166	106	89 intronic; 5 intergenic; 2 exonic; 1 upstream; 6 downstream; 1 5'UTR; 1 3'UTR; 1 NA	MBOAT4; RBPMS-AS1; RBPMS; GTF2E2; GSR; TEX15	AFR-LDL-GradCol TA-LDL-GradCol
13	rs144190766	10	108927076	C	0.03	-0.015	-0.103	2.52e-08	0.00564	9677	188	14 intronic; 173 intergenic; 1 NA		AFR-HDL-SomeCol
14	rs116562538	10	129845329	A	0.028	-4.573	-9.049	6.79e-09	0.0482	20939	32	31 intronic; 1 NA	PTPRE	TA-LDL-SomeCol
15	rs35287906	11	4041010	C	0.014	3.405	-5.247	1.53e-09	7.71e-11	81020	13	11 intronic; 2 intergenic	PGAP2; RHOG; STIM1; RRM1; OR55B1P; RP11-23F23.3	EUR-LDL-GradCol
16	rs11230661	11	55451313	A	0.185	0.01	0.007	3.15e-10	0.39	151320	925	3 intronic; 746 intergenic; 22 exonic; 54 upstream; 48 downstream; 1 upstream:downstream; 16 ncRNA intronic; 19 ncRNA exonic; 16 NA	TRIM48; TRIM51; 87 Olfactory Receptor Genes; APLNR	EUR-HDL-GradCol EUR-HDL-SomeCol
17*	rs148063115	12	14221135	T	0.026	0.022	0.222	4.86e-08	0.00435	6168	37	4 intronic; 33 intergenic	GRIN2B; RP11-72J9.1; RP11-298E10.1; RN7SL676P; GUCY2C	AFR-TG-GradCol
18*	rs190746034	13	101418063	G	0.022	-0.002	-0.158	1.26e-08	1.06e-05	6361	35	1 intronic; 2 intergenic; 31 ncRNA intronic; 1 ncRNA exonic	RP11-151A6.4; TMTC4; NALCN-AS1; ARF4P3	AFR-HDL-GradCol
Notes: 1. rsID based on dbSNP build 146; 2. Coded allele frequency; 3. Effect size (beta) of the unexposed group; 4. Effect size (beta) of the exposed group; 5. GWAS 2 DF p-value of the significant lead SNP for this locus; 6. GWAS 1 DF genetic-educational attainment interaction p-value of the significant lead SNP for this locus; 6. Number of SNVs in LD (r2>0.2) with lead variant from FUMA; when N…

## Sheet: New-Manuscript Table 1
Table 1. Summary of novel loci.
Locus	rsID1	Chr	Pos (hg19)	Coded Allele	Coded Allele Freq2	Beta03	Beta14	2 DF P5	1 DF G×E P6	N	Genes7	RefPop-Trait-Exp9
1	rs139845754	1	180258167	A	0.052	-0.101	-0.06	3.4e-08	0.2	10913	LHX4; RP5-11 80C10.2; ACBD6; XPR1; KIAA1614; STX6	AFR-TG-SomeCol
2*	rs7567133	2	103239356	C	0.031	0.102	0.021	1.72e-08	0.00116	6361	IL1RL1; IL18R1; IL18RAP; SLC9A4; SLC9A2; MFSD9; TMEM182	AFR-HDL-GradCol
3	rs79367750	3	9096107	C	0.096	1.251	-10.279	3.99e-08	0.000194	8855	SRGAP3	ASN-LDL-SomeCol
4*	rs147731578	3	70605665	ATTATT	0.018	-0.145	0.034	1.39e-09	3.51e-09	15584	MITF; FOXP1	EUR-HDL-SomeCol
5*	rs74620279	4	179620483	C	0.025	-12.24	11.59	4.67e-08	1.39e-06	5669	SNORD65	AFR-LDL-SomeCol
6	rs77249395	4	181181245	G	0.035	0.006	-0.026	3.17e-06	2.41e-08	134413	LINC00290	TA-HDL-GradCol EUR-HDL-GradCol
7*	rs11132093	4	182664815	A	0.061	-1.65	15.84	5.04e-09	4.1e-07	2809	RP11-540E16.2; TENM3	ASN-LDL-GradCol
8	rs190502162	5	37160808	C	0.013	9.266	-0.715	3.35e-08	4.04e-07	48467	SKP2 ; NADK2; RANBP3L; SLC1A3; NIPBL; CPLANE1; NUP155; WDR70; GNDF	EUR-LDL-SomeCol
9	rs192718305	5	82514005	G	0.025	3.481	19.901	2.05e-08	0.0016	5664	RP11-343L5.2; TMEM167A; XRCC4	AFR-LDL-SomeCol
10*	rs147892694	6	76693587	G	0.034	-0.037	-0.087	8.61e-09	0.12	8599	TMEM30A; FILIP1; SENP6; MYO6; IMPG1	AFR-HDL-SomeCol
11	rs7015	7	97920623	A	0.203	-1.142	-0.526	4.56e-08	0.0618	157929	LMTK2; TECPR1; BRI3; BAIAP2L1; NPTX2	TA-LDL-SomeCol
12†	rs77655002	8	30437023	C	0.042	-9.97	10.73	5.52e-09	7.65e-08	7166	MBOAT4; RBPMS-AS1; RBPMS; GTF2E2; GSR; TEX15	AFR-LDL-GradCol TA-LDL-GradCol
13	rs144190766	10	108927076	C	0.03	-0.015	-0.103	2.52e-08	0.00564	9677	SORCS1; RNA5SP326	AFR-HDL-SomeCol
14	rs116562538	10	129845329	A	0.028	-4.573	-9.049	6.79e-09	0.0482	20939	PTPRE	TA-LDL-SomeCol
15	rs35287906	11	4041010	C	0.014	3.405	-5.247	1.53e-09	7.71e-11	81020	PGAP2; RHOG; STIM1; RRM1; OR55B1P; RP11-23F23.3	EUR-LDL-GradCol
16	rs11230661	11	55451313	A	0.185	0.01	0.007	3.15e-10	0.39	151320	TRIM48; TRIM51; 87 Olfactory Receptor Genes; APLNR	EUR-HDL-GradCol EUR-HDL-SomeCol
17*	rs148063115	12	14221135	T	0.026	0.022	0.222	4.86e-08	0.00435	6168	GRIN2B; RP11-72J9.1; RP11-298E10.1; RN7SL676P; GUCY2C	AFR-TG-GradCol
18*	rs190746034	13	101418063	G	0.022	-0.002	-0.158	1.26e-08	1.06e-05	6361	RP11-151A6.4; TMTC4; NALCN-AS1; ARF4P3	AFR-HDL-GradCol
Notes: 1. rsID based on dbSNP build 146; 2. Coded allele frequency; 3. Effect size (beta) of the unexposed group; 4. Effect size (beta) of the exposed group; 5. GWAS 2 DF p-value of the significant lead SNP for this locus; 6. GWAS 1 DF genetic-educational attainment interaction p-value of the significant lead SNP for this locus; 7. Nearest gene of all SNVs in LD (r2>0.2) with lead variant; if SNV…

## Sheet: Supplementary Table 1
Table S1: Sample sizes used in Stage 1 (genome-wide discovery) analysis.
Ancestry	Cohort	Max N	SomeCol			GradCol
			N	E1	E0	N	E1	E0
European	AGES	2395	NA	NA	NA	2395	287	2108
	ARIC	9459	9459	7940	1519	9459	3609	5850
	CARDIA	1633	1633	1238	395	1633	749	884
	CHS	2966	2966	1347	1619	2966	638	2328
	Croatia-Korcula	483	483	103	380	483	66	417
	Croatia-Vis	459	459	89	370	459	50	409
	ERF	2575	NA	NA	NA	2575	154	2421
	FamHS	3551	3551	2270	1281	3551	1061	2490
	FHS	7036	7036	5320	1716	7036	3144	3892
	GENOA	1429	1429	741	688	1429	255	1174
	GENSCOT	6125	6125	2703	3422	6125	1685	4440
	GOLDN	816	816	581	235	816	86	730
	Health ABC	1633	1633	1436	197	1633	870	763
	HERITAGE	500	500	262	238	500	146	354
	HyperGEN	1246	1246	753	493	1246	366	880
	MESA	2585	2585	2053	532	2585	1302	1283
	NEO	5671	5671	3350	2321	5671	531	5140
	RS1	2957	2957	310	2647	NA	NA	NA
	RS2	1967	1967	329	1638	1967	304	1663
	RS3	2971	NA	NA	NA	2971	798	2173
	WGHS	22738	NA	NA	NA	22738	9936	12802
European Total		80379	49700	30244	19456	77422	25951	51471
African	ARIC	2726	2726	1626	1100	2726	864	1862
	CARDIA	908	908	481	427	908	130	778
	CHS	725	725	256	469	725	123	602
	GENOA	984	984	378	606	984	195	789
	HANDLS	985	985	325	660	985	70	915
	Health ABC	1091	1091	602	489	1091	277	814
	HyperGEN	1240	1240	584	656	1240	179	1061
	JHS	1984	1984	1792	192	1984	864	1120
	MESA	1652	1652	1148	504	1652	557	1095
African Total		12295	12295	7192	5103	12295	3259	9036
Asian	MESA	747	747	436	311	747	290	457
	SCES	1853	1853	137	1716	NA	NA	NA
	SCHS-CHD-Cases	719	719	31	688	NA	NA	NA
	SCHS-CHD-Controls	1283	1283	89	1194	NA	NA	NA
	SiMES	2533	2533	162	2371	NA	NA	NA
	SINDI	2493	2493	254	2239	NA	NA	NA
	SP2-1M	950	950	448	502	950	199	751
	SP2-610	1143	1143	438	705	1143	208	935
Asian Total		11002	11002	1964	9038	2840	697	2143
Hispanic	MESA	1455	1455	512	943	1455	142	1313
Hispanic Total		1455	1455	512	943	1455	142	1313
Brazilian	Baependi HS	902	902	117	785	902	66	836
	Pelotas BCS	2751	2751	1218	1533	2751	563	2188
Brazilian Total		3653	3653	1335	2318	3653	629	3024
TOTAL		108784	78105	41247	36858	97665	30678	66987
E0, unexposed group; E1, exposed group. NOTE: Data from GOLDN and SCHS-CHD-Cases were omitted from meta-analysis due to QC issues

## Sheet: Supplementary Table 2
Table S2: Sample sizes used in Stage 2 (focused discovery/replication) analysis.
Ancestry	Cohort	Max N	SomeCol			GradCol
			N	E1	E0	N	E1	E0
European	BRIGHT	1725	1725	695	1030	1725	158	1567
	CARL	374	NA	NA	NA	374	27	347
	DESIR1	647	647	102	545	647	70	577
	DHS	1166	1166	319	847	1166	144	1022
	DR's EXTRA	1230	1230	471	759	1230	307	923
	EGCUT_Human370CNV	683	683	440	243	683	306	377
	EGCUT_OmniExpress	1078	1078	692	386	1078	338	740
	EPIC	18849	18849	10387	8462	18849	2630	16219
	FVG	1039	NA	NA	NA	1039	89	950
	GeneSTAR	1677	1677	904	773	1677	512	1165
	GLACIER	4327	NA	NA	NA	4327	793	3534
	GRAPHIC	988	988	334	654	988	162	826
	HRS	6904	6904	2206	4698	6904	1798	5106
	JUPITER	8397	8397	4196	4201	8397	2452	5945
	KORA_S3	3047	3047	1013	2034	3047	421	2626
	KORA_S4	3750	3750	865	2885	3749	552	3197
	LBC1936	908	908	228	680	908	124	784
	Lifelines	12462	12462	6671	5791	12462	557	11905
	LLFS	3158	3158	2668	490	3158	1685	1473
	NESDA	2581	2581	1399	1182	2581	291	2290
	PREVEND	3282	3028	2393	635	3282	1046	2236
	SHEEP-Case	1109	1109	245	864	NA	NA	NA
	SHEEP-Control	1478	1478	420	1058	NA	NA	NA
	SHIP-0	3521	3521	868	2653	NA	NA	NA
	SHIP-Trend	900	900	442	458	NA	NA	NA
	TWINGENE	5572	5572	1882	3690	5572	1271	4301
	YFS	1838	1838	1205	633	1838	587	1251
European Total		92690	86696	41045	45651	85681	16320	69361
African	AA-DHS	577	577	201	376	577	84	493
	GeneSTAR	1083	1083	450	633	1083	189	894
	HRS	1646	1646	312	1334	1646	220	1426
	HyperGEN-AXIOM	424	424	212	212	424	85	339
	JUPITER	1606	1606	23	1583	1606	12	1594
	LOYOLA-GXE	603	603	188	415	603	120	483
	LOYOLA-SPT	691	691	42	649	691	29	662
African Total		6630	6630	1428	5202	6630	739	5891
Asian	BES-610	487	487	40	447	NA	NA	NA
	BES-omniexpress	389	389	127	262	NA	NA	NA
	DFTJ	1410	1410	142	1268	NA	NA	NA
	RHS	2159	2159	440	1719	NA	NA	NA
	SMWHS	2144	2144	288	1856	2144	130	2014
Asian Total		6589	6589	1037	5552	2144	130	2014
Hispanic	IRAS-C	184	184	69	115	184	31	153
	IRAS Family Study	984	984	393	591	984	133	851
	HCHS/SOL	10454	10454	3679	6775	10454	1551	8903
Hispanic Total		11622	11622	4141	7481	11622	1715	9907
TOTAL		117531	111537	47651	63886	106077	18904	87173

## Sheet: Supplementary Table 3
Table S3: Demographic and descriptive statistics for Stage 1 (genome-wide discovery) analysis.
Ancestry	Cohort	Max N	% Male	% On Statins	Age					HDL (natural log-transformed)			TG (natural log-transformed)			LDL (adjusted for medications)
					Mean	SD	Median	Min.	Max.	N	Mean	SD	N	Mean	SD	N	Mean	SD
European	AGES	2395	42	24.38	73.95	3.64	74	66	80	2395	4.07	0.28	2395	4.58	0.45	2385	164.2	48.11
	ARIC	9459	53.07	0.59	54.32	5.69	54	44	66	9459	3.87	0.32	9255	4.78	0.51	9058	137.95	38.2
	CARDIA	1633	46.62	0	25.55	3.33	26	18	32	1633	3.92	0.25	1632	4.22	0.5	1625	108.61	29.25
	CHS	2966	38	1.48	71.21	4.03	70	65	80	2966	3.97	0.28	2944	4.85	0.43	2903	131.73	36.2
	Croatia-Korcula	483	39.34	1.45	55.55	13.32	56	18	90	482	4.02	0.23	483	4.7	0.48	481	149.02	40.23
	Croatia-Vis	459	41.48	1.96	53.98	14.32	54	18	80	458	3.75	0.17	459	4.91	0.47	458	124.89	35.44
	ERF	2575	44.561	11.6939	48.2369	14.133	48.637	18.03	79.686	2575	3.86	0.28	2552	4.65	0.51	2550	150.48	38.85
	FamHS	3551	47.62	6.05	51.76	13.29	53.66	25.22	79.9	3551	3.86	0.29	3551	4.85	0.57	3549	128.21	37.67
	FHS	7036	46.7	3.73	38.11	9.32	38	18	72	7025	3.93	0.29	7036	4.44	0.62	6952	119.7	34.61
	GENOA	1429	44.86	15.26	55.17	10.63	55.64	24.89	79.97	1429	3.89	0.3	1361	5.15	0.46	1303	128.61	36.82
	GENSCOT	6125	41.17	14.81	53.54	11.64	55	18	80	6125	4.01	0.28	NA	NA	NA	NA	NA	NA
	GOLDN	816	49.57	0	48.3398	15.8733	48	18	83	816	3.8	0.27	816	4.76	0.59	816	123.04	31.84
	Health ABC	1633	52.85	14.41	73.78	2.85	74	69	80	1632	3.9	0.3	1633	4.9	0.49	1598	126.34	35.32
	HERITAGE	500	48.9	0	35.84	14.56	31.66	17	65.2	500	3.67	0.24	500	4.68	0.49	500	116.11	31.36
	HyperGEN	1246	49.44	10.75	49.8	13.82	49.5	18	80	1246	3.81	0.27	1233	4.94	0.59	1177	121.62	36.06
	MESA	2585	47.86	17.1	62.09	9.65	63	44	80	2583	3.92	0.29	2585	4.74	0.53	2551	125.75	32.11
	NEO	5671	48.1	15.4	55.97	5.95	56	44	66	5671	3.97	0.28	5671	4.71	0.54	5595	145.45	36.16
	RS1	2957	43.7944	13.9669	70.1969	5.10173	70.0014	61.1472	79.9644	2957	3.94	0.27	2785	4.8	0.42	2585	153.22	34.95
	RS2	1967	46.2633	13.3706	63.384	6.21715	61.5469	55.1157	79.9535	1967	3.93	0.26	1838	4.83	0.44	1817	150.89	34.41
	RS3	2971	43.9246	22.0464	56.723	6.08932	56.6927	45.4593	79.7837	2971	3.97	0.31	2940	4.76	0.48	2917	144.94	40.65
	WGHS	22738	0	3.2	54.67	7.04869	52.88	38.71	80.77	22738	3.95	0.28	16392	4.78	0.54	22738	124.28	34.42
African	ARIC	2726	62.4	0.26	53.4	5.77	53	44	66	2726	3.96	0.3	2532	4.58	0.47	2480	138.53	42.69
	CARDIA	908	38.68	0	24.44	3.8	25	18	34	908	3.97	0.24	908	4.08	0.44	908	111.38	30.88
	CHS	725	37.66	4.55	71.57	4.15	71	65	80	725	4.02	0.26	709	4.65	0.43	704	132.62	39.18
	GENOA	984	29.78	4.07	55.83	10.71	55.63	20.5	79.6	984	3.96	0.3	792	4.84	0.44	780	121.94	43.78
	HANDLS	985	44.56	12.38	48.31	8.8	49	30	64	985	3.96	0.31	939	4.54	0.48	936	112.59	41.6
	Health ABC	1091	42.89	10.69	73.45	2.89	73	68	80	1090	4	0.29	1091	4.68	0.43	1080	129.65	40.94
	HyperGEN	1240	32.58	4.27	45.09	13.26	45	18	79	1240	3.94	0.27	1207	4.52	0.51	1201	121.78	39.96
	JHS	1984	39.64	9.24	49.49	11.15	49.06	21.06	79.96	1984	3.88	0.27	1984	4.5	0.54	1962	122.31	42.96
	MESA	1652	45.75	12.6	61.7	9.64	62	45	80	1651	3.92	0.28	1652	4.52	0.48	1644	123.9	36.74
Asian	MESA	747	49	11.84	61.75	9.9	62	44	80	747	3.87	0.24	747	4.83	0.52	734	121.42	30.84
	SCES	1853	51.48	23.96	58.04	9.05	56.92	44.44	79.94	1853	3.87	0.3	NA	NA	NA	1853	138.45	35.89
	SCHS-CHD-Cases	719	64.39	NA	66.783	7.823	66.795	49.775	79.35	719	3.88	0.22	NA	NA	NA	719	128.84	33.73
	SCHS-CHD-Controls	1283	63.06	NA	66.4804	7.7801	66.564	50.068	78.915	1282	3.92	0.23	NA	NA	NA	1283	122.37	30.76
	SiMES	2533	49.41	12.19	59.08	11.04	58	40	80	2533	3.93	0.24	NA	NA	NA	2532	142.9	40.79
	SINDI	2493	50.86	30.16	57.62	9.59	56	43	80	2493	3.67	0.29	NA	NA	NA	2492	141.42	37.95
	SP2-1M	950	63.68	6.74	46.94	10.26	46.28	24.62	79.72	950	3.99	0.24	950	4.61	0.56	939	123.18	32.63
	SP2-610	1143	23.45	9.19	48.63	11.29	48.85	23.19	79.99	1143	4.05	0.23	1142	4.55	0.53	1136	124.94	35.46
Brazilian	Baependi HS	902	40.13	9.64	48.34	14.98	48	22	80	902	3.82	0.25	902	4.78	0.46	895	128	37.67
	Pelotas BCS	2751	48.5642	NA	30.1782	0.34429	30.1718	29.4298	31.1355	2751	4.04	0.24	NA	NA	NA	2751	109.64	29.33
Hispanic	MESA	1455	48.35	15.16	60.8	9.73	61	44	80	1455	3.83	0.26	1455	4.93	0.51	1422	126.45	35.79

## Sheet: Supplementary Table 4
Table S4: Demographic and descriptive statistics for Stage 2 (focused discovery/replication) analysis.
Ancestry	Cohort	Max N	% Male	% On Statins	Age					HDL (natural log-transformed)			TG (natural log-transformed)			LDL (adjusted for medications)
					Mean	SD	Median	Min.	Max.	N	Mean	SD	N	Mean	SD	N	Mean	SD
European	BRIGHT	1725	39.71	NA	56.96	10.99	58	21	80	1725	3.902	0.295138	1720	5.104	0.535231	1621	130.95	35.9969
	CARL	374	38.23	3.72	48.64	16.21	50.74	18	79	NA	NA	NA	374	4.732	0.501	NA	NA	NA
	DESIR1	647	39.7218	0	53.4915	5.67321	53	45	65	647	4.18314	0.248823	647	4.35726	0.470852	647	130.75	32.3598
	DHS	1166	46.83	40.19	61.6863	9.074	62.215	33.54	79.86	1166	3.72364	0.280709	1166	5.14038	0.556159	1091	120.996	35.9063
	DR's EXTRA	1230	47.2	34.6	66.48	5.38	66.27	57.36	78.7	1230	4.15	0.29	1230	4.66	0.44	1230	139.96	34.54
	EGCUT_Human370CNV	683	49.6	1	38.63	15.88	35	18	80	683	4.04	0.29	89	4.67	0.53	683	133.77	43.34
	EGCUT_OmniExpress	1078	52	5.1	49.18	15.98	51	18	80	1078	4.07	0.28	884	4.65	0.5	1078	135.5	39.52
	EPIC	18849	47	1.02	59.18	9.22	58.89	39.49	79.08	18222	3.96213	0.291312	18849	4.93573	0.529371	18223	154.999	43.1318
	FVG	1039	41.38	4.23	50.78	15.56	51.21	18	79	1039	3.956	0.24	1039	4.573	0.479316	1039	145.4	42.87
	GeneSTAR	1677	46.57	8.47	43.23	10.71	43	18	79	1676	3.90898	0.300715	1677	4.80884	0.548238	1641	137.173	42.9133
	GLACIER	4327	35.06	1.41	50.33	8.41	50.1	29.3	64.2	3226	3.95743	0.289415	4327	4.7028	0.440905	2591	165.211	45.0939
	GRAPHIC	988	50.1	3.85	52.89	4.41	53	40	61	988	3.99884	0.255129	988	4.9797	0.475151	988	127.731	29.3885
	HRS	6904	42.32	48.15	64.51	8.82	65	33	80	6904	3.95833	0.3	NA	NA	NA	NA	NA	NA
	JUPITER	8397	68.5	0	65.37	7.03	65	50	80	8397	3.91141	0.280688	8397	4.7917	0.49466	8397	106.374	17.353
	KORA_S3	3047	48.5	3.3	47.32	12.96	47	24	75	3047	3.95547	0.294311	246	4.70398	0.599682	3041	141.215	45.4485
	KORA_S4	3750	48.94	5.97	49.17	13.86	49	24	75	3750	4.01608	0.293797	1277	4.76542	0.494001	3740	140.6	45.1303
	LBC1936	908	50.22	28.74	69.68	0.76	69.68	67.64	71.3	908	4.03	0.28	NA	NA	NA	NA	NA	NA
	Lifelines	12462	41.71	15.34	48.29	11.28	47	18	80	12461	3.98709	0.265151	12462	4.57849	0.512079	12342	135.531	41.17
	LLFS	3158	44.65	23.56	61.26	8.71	61	24	80	3158	4.05236	0.295774	2924	4.5856	0.523223	3125	132.337	34.8593
	NESDA	2581	33.4	6.5	41.79	13.17	43	18	65	2575	4.10715	0.269033	2581	4.59748	0.509183	2561	123.943	39.2297
	PREVEND	3282	52.41	3.47	48.97	12.36	48	28	75	3282	3.88	0.3	3181	4.68	0.53	3117	156.91	43.17
	SHEEP-Case	1109	71	2.8	59.19	7.17	60	45	70	1095	3.69	0.28	1109	5.04	0.51	1053	165.26	39.14
	SHEEP-Control	1478	67.7	1.42	59.84	7.11	61	45	70	1470	3.87	0.28	1478	4.76	0.49	1453	154.32	37.97
	SHIP-0	3521	49.59	7.53	53.28	14.08	54	29	80	3521	3.98016	0.297587	NA	NA	NA	3502	146.139	46.751
	SHIP-Trend	900	42.78	7.9	52.35	11.97	52	30	80	900	4.01646	0.248338	900	4.71246	0.51306	900	138.291	36.1596
	TWINGENE	5572	47.97	11.84	63.68	7.53	64	47	80	5572	3.95	0.29	5572	4.66	0.49	5507	150.17	37.24
	YFS	1838	44.45	1.9	37.7	5.01	39	30	45	1838	3.91827	0.244217	1838	4.6528	0.492714	1838	122.005	32.1792
African	AADHS	577	43.15	46.97	56.18	9.45	56	33	79	577	3.83114	0.261506	577	4.6682	0.523075	563	128.276	40.1988
	GeneSTAR	1083	37.58	5.17	42.58	10.46	43	20	75	1083	3.94354	0.28625	1083	4.56399	0.524873	1075	130.864	44.5748
	HRS	1646	36.63	64.34	61.76	8.36	61	28	80	1646	3.98278	0.28972	NA	NA	NA	NA	NA	NA
	HyperGEN-AXIOM	424	46.22	4.01	48.29	12.23	47	18	76	424	3.932	0.269634	412	4.534	0.537104	405	121.3	36.5435
	JUPITER	1606	50.93	0	65.47	7.08	66	50	80	1606	3.90922	0.293553	1606	4.70188	0.469114	1606	94.221	23.5896
	LOYOLA-GXE	603	23.05	0	40.18	8.29	39.73	24.64	77.53	603	3.92235	0.224175	603	4.31977	0.49753	601	135.607	39.0633
	LOYOLA-SPT	691	39.07	0	46.53	13.84	45.45	24.38	75.76	691	3.85087	0.247688	691	4.39132	0.497417	689	123.427	39.322
Asian	BES-610	487	34.09	7.19	61.81	7.8	61	50	80	486	4.04	0.31	482	4.78	0.59	487	136.52	41.08
	BES-omniexpress	389	38.82	15.94	64.03	8.77	65	50	80	389	3.93	0.28	389	4.87	0.55	389	137.93	41.43
	DF-TJ	1410	77.94	12.89	63.48	7.7	63	35	80	1410	3.96316	0.307713	1410	4.66373	0.548355	1410	121.327	39.6012
	RHS	2159	46.64	0	52.05	7.97	52	30	77	2159	3.902	0.0916462	2158	4.748	0.463694	2159	136.9	36.1615
	SMWHS	2144	13.81	NA	57.29	9.26	58.85	40	74.94	2144	3.88163	0.251481	288	4.91837	0.539521	2144	105.163	32.5967
Hispanic	IRAS-C	184	40.77	5.95	53.92	8.2	54	40	69	184	3.71297	0.332377	184	4.8963	0.550085	184	144.074	42.7235
	IRAS Family Study	984	41.97	1.65	39.24	12.84	38.17	18	79.9	984	3.7369	0.274898	984	4.59943	0.589059	984	110.135	30.4976
	HCHS/SOL	10454	41.04	10.29	45.69	13.76	47	18	76	10453	3.86	0.26	10454	4.76	0.55	10272	128.41	39.7

## Sheet: Supplementary Table 5
Table S5: Genotyping, imputation, and statistical analysis for Stage 1 (genome-wide discovery) analysis.
Ancestry	Cohort	Genotyping Platform	Imputation Software	Association Test
European	AGES	Illumina Hu370CNV	MaCH/minimac	ProbABEL
	ARIC	Affymetrix 6.0	IMPUTE2	MMAP
	CARDIA	Affymetrix 6.0	BEAGLE	ProbABEL
	CHS	Illumina 370CNV / ITMAT-Broad-CARe Illumina iSELECT chip	MaCH/minimac	R
	CROATIA-Korcula	Illumina HumanHap 370CNV DUO/QUAD Phase 1	ShapeIt/IMPUTE2	ProbABEL
	CROATIA-Vis	Illumina HumanHap300v1	ShapeIt/IMPUTE2	ProbABEL
	ERF	Illumina 6k/318K/250K/350K/610K	MaCH/minimac	ProbABEL
	FamHS	Illumina HumMap550K/610quad/Human1MDuov3	MaCH/minimac	MMAP
	FHS	Affymetrix Nsp, Sty and 50K gene centric	MaCH/minimac	MMAP
	GENOA	Affymetrix 6.0 / Illumina 1M-Duo	IMPUTE2	MMAP
	GENSCOT	HumanOmniExpressExome8v1-2_A	ShapeIt/IMPUTE2	ProbABEL
	GOLDN	Affymetrix 6.0	MaCH	MMAP
	Health ABC	Illumina Human 1M-Duov3	MaCH/minimac	R
	HERITAGE	Illumina 370CNV	minimac	ProbABEL
	HyperGEN	Affymetrix 5.0	MaCH/minimac	MMAP
	MESA	Affymetrix 6.0	IMPUTE2	ProbABEL
	NEO	Illumina HumanCoreExome-24v1_A	IMPUTE2	ProbABEL
	RS1	Illumina 550 (+duo) / Illumina 610 quad	MaCH/minimac	ProbABEL
	RS2	Illumina 550 duo	MaCH/minimac	ProbABEL
	RS3	Illumina 610 quad	MaCH/minimac	ProbABEL
	WGHS	Illumina HumanHap 300 DuoPlus	MaCH/minimac	ProbABEL
African	ARIC	Affymetrix 6.0	IMPUTE2	MMAP
	CARDIA	Affymetrix 6.0	minimac	ProbABEL
	CHS	Illumina HumanOmni1-Quad_v1	IMPUTE2	R
	GENOA	Affymetrix 6.0 / Illumina 1M-Duo	IMPUTE2	MMAP
	HANDLS	Illumina 1M/1M-Duo/550K/370K/510S/240S	MaCH/minimac	ProbABEL
	Health ABC	Illumina Human 1M-Duov3	MaCH/minimac	R
	HyperGEN	Affymetrix 6.0	MaCH/minimac	MMAP
	JHS	Affymetrix 5.0	IMPUTE2	ProbABEL
	MESA	Affymetrix 6.0	IMPUTE2	ProbABEL
Asian	MESA	Affymetrix 6.0	IMPUTE2	ProbABEL
	SCES	Illumina610Quad	MaCH (UM imputation server)	ProbABEL
	SCHS-CHD-Cases	Illumina Illumina Omni Zhonghua-8	IMPUTE2	ProbABEL
	SCHS-CHD-Controls	Illumina Illumina Omni Zhonghua-8	IMPUTE2	ProbABEL
	SiMES	Illumina610Quad	MaCH (UM imputation server)	ProbABEL
	SINDI	Illumina610Quad	MaCH (UM imputation server)	ProbABEL
	SP2-1M	Illumina1Mduov3	MaCH	ProbABEL
	SP2-610	Illumina610Quad	MaCH	ProbABEL
Brazilian	Baependi HS	Affymetrix 6.0	ShapeIt/IMPUTE2	MMAP
	Pelotas BCS	Illumina HumanOmni2.5-8v1	IMPUTE2	ProbABEL
Hispanic	MESA	Affymetrix 6.0	IMPUTE2	ProbABEL

## Sheet: Supplementary Table 6
Table S6: Genotyping, imputation, and statistical analysis for Stage 2 (focused discovery/replication) analysis.
Ancestry	Cohort	Genotyping Platform	Imputation Software	Association Test
European	BRIGHT	Affymetrix GeneChip 500k array	MaCH/minimac	ProbABEL
	CARL	Illumina 370K	IMPUTE2	ProbABEL
	DESIR-1	Illumina	ShapeIt/IMPUTE2	R
	DHS	Affymetrix 5.0	IMPUTE2	GWAF
	DR's EXTRA	Cardio-Metabo_Chip_11395247_A / HumanExome-12v1-1_A	MaCH/minimac	ProbABEL
	EGCUT_Human370CNV	Illumina (OmniExpress; Infinium CoreExome-24; HumanCNV370)	IMPUTE2	ProbABEL/R
	EGCUT_OmniExpress	Illumina (OmniExpress; Infinium CoreExome-24; HumanCNV370)	IMPUTE2	ProbABEL/R
	EPIC	UKBioBank Axiom	ShapeIt/IMPUTE	QUICKTEST
	FVG	Illumina 370K	IMPUTE2	ProbABEL
	GeneSTAR	Illumina 1M_v1C	IMPUTE2	MMAP
	GLACIER	Illumina CardioMetaboCHip	NA	QUICKTEST
	GRAPHIC	HumanOmniExpress-12v1 array	IMPUTE2	SNPTEST
	HRS	Illumina Omni 2.5	ShapeIt/IMPUTE	ProbABEL
	JUPITER	Illumina Omni 1M Quad platform	MaCH/minimac	ProbABEL
	KORA_S3	Illumina Omni 2.5/Illumina Omni Express	IMPUTE2	SNPTEST
	KORA_S4	Affymetrix Axiom	IMPUTE2	SNPTEST
	LBC1936	Illumina 610-Quadv1	minimac	ProbABEL
	LifeLines	Illumina Cyto SNP12 v2	minimac	QUICKTEST
	LLFS	Illumina Omni 2.5	MaCH/minimac	MMAP
	NESDA	Affymetrix 5.0; Affymetrix 6.0 907K	MaCH/minimac	QUICKTEST
	PREVEND	Illumina Cyto SNP12 v2	BEAGLE	SNPTEST
	SHEEP-Case	Illumina Cardiometabochip	NA	PLINK
	SHEEP-Control	Illumina Cardiometabochip	NA	PLINK
	SHIP-0	Affymetrix Genome-wide Human SNP Array 6.0	IMPUTE2	ProbABEL
	SHIP-Trend	Illumina HumanOmni 2.5	IMPUTE2	ProbABEL
	TWINGENE	Illumina OmniExpress	MaCH/minimac	ProbABEL
	YFS	Illumina 670k custom	IMPUTE2	R/sandwich
African	AADHS	Illumina Omni5 array	IMPUTE2	SAS PROC REG
	GeneSTAR	Illumina 1M_v1C	IMPUTE2	MMAP
	HRS	Illumina Omni 2.5	ShapeIt/IMPUTE	ProbABEL
	HyperGEN-AXIOM	Affymetrix Axiom	MaCH-Admix	ProbABEL
	JUPITER	Illumina Omni 1M Quad	MaCH/minimac	ProbABEL
	LOYOLA-GXE	Illumina Metabochip	MaCH/minimac	ProbABEL
	LOYOLA-SPT	Illumina Metabochip	MaCH/minimac	ProbABEL
Asian	BES-610	Illumina Human610-Quad	MaCH (UM imputation server)	ProbABEL
	BES-omniexpress	Illumina OmniExpress	MaCH (UM imputation server)	ProbABEL
	DF-TJ	Affymetrix 6.0	MaCH/minimac	ProbABEL
	RHS	Illumina 550K / Omni 2.5M	BEAGLE	R/sandwich
	SMWHS	Affymetrix 6.0, Illumina Omni Express, Illumina 550, Illumina 1M	MaCH/minimac	R
Hispanic	IRAS-C	Illumina OmniExpress+1S	IMPUTE2	GWAF
	IRAS Family Study	Illumina OmniExpress+1S	IMPUTE2	GWAF
	HCHS/SOL	Illumina SOL HCHS Custom 15041502 B3 array (Illumina Omni 2.5M-8v1-1 + Custom SNPs)	IMPUTE2	SUGEN

## Sheet: Supplementary Table 7
Table S7: Summary of known loci.
Notes: 1. rsID based on dbSNP build 146, selected as representative of the locus based on published literature; 2.References for published literature located in table footer.
Known Locus	Chr	Pos	rsID1	Locus	Refs2	LDL						HDL						TG						Cross Trait	Int	TA Only
						AFR	ASN	BRZ	EUR	HIS	TA	AFR	ASN	BRZ	EUR	HIS	TA	AFR	ASN	BRZ	EUR	HIS	TA
1	1	25768937	rs10903129	TMEM57/LDLRAP1	6,10,17				1.75e-15		2.2e-16
2	1	27138393	rs12748152	PIGV/NR0B2	17										3.95e-14		2.48e-15
3	1	40028180	rs4660293	PABPC4	10,17										9.14e-18		9.84e-21
4	1	55496039	rs11206510	PCSK9	3,5,7,10,14,17,19,26	1.01e-27			2.05e-93	1.1e-15	3.57e-104
5	1	63049593	rs1748195	DOCK7/ANGPTL3	3,5,6,7,10,15,17,26													9.96e-11	2.04e-08		9.56e-66	1.17e-16	1.26e-84
6	1	93009438	rs7515577	EVI5	10,17										2.76e-12		9.79e-15
7	1	109818530	rs646776	CELSR/SORT1/CELSR2	3,4,5,6,7,9,10,17,26	1.63e-26	2.02e-26	5.51e-12	1.43e-201	4.19e-43	3.15e-272
8	1	178515312	rs4650994	ANGPTL1	17										2.68e-10		4.3e-10
9	1	182168885	rs1689800	ZNF648	10,17										1.67e-09		3.32e-12
10	1	220973563	rs2642442	MOSC1	10,17				5.06e-13		1.48e-18
11	1	230295691	rs4846914	GALNT2	3,7,10,17										1.82e-25		4.41e-28
12	1	234858597	rs514230	IRF2BP2	10,17				3.96e-16		7.42e-17
13	2	21232195	rs693	APOB	3,5,6,7,9,10,14,15,17,19,26	1.03e-11	4.93e-13		2.62e-200	2.72e-23	9.96e-195
14	2	27741237	rs780094	GCKR	1,3,5,6,7,9,10,14,15,17													2.26e-08	9.89e-13		2.98e-191	1.66e-27	6.65e-230
15	2	44073881	rs6544713	ABCG5/ABCG8	6,7,10,14,17,23				1.9e-39		3.11e-47
16	2	46166321	rs12712955	PRKCE	25							3.66e-08					3.66e-08
17	2	63149557	rs2710642	EHBP1	17				2.13e-08		5.11e-13
18	2	109232388	rs826682	LIMS1	25						4.32e-08														Int	LDL
19	2	118835841	rs10490626	INSIG2	17				3.36e-10		5.05e-10
20	2	165548569	rs10490694	COBLL1	8,10,17										3.48e-16		4.91e-18
21	2	227100698	rs2972146	IRS1	10,17										1.17e-16		4.13e-19
22	3	12628920	rs2290159	RAF1	10,17				4.99e-10		7.74e-10
23	3	50129399	rs2013208	RBM5	17
24	3	135926622	rs645040	MSL2L1	10,17																3.93e-12		7.36e-12
25	4	3473139	rs6831256	LRPAP1	17																3.63e-16		5.22e-16
26	4	26062990	rs10019888	SMIM20	17										1.73e-08
27	4	73696709	rs117087731	ADAMTS3	21	5.69e-09
28	4	88030261	rs442177	KLHL8	10																1e-16		6.75e-19
29	4	103188709	rs13107325	SLC39A8	10,11,17										6.38e-20		1.03e-20
30	4	154224048	rs17369400	TRIM2	25												1.57e-08									HDL
31	5	55861786	rs9686661	MAP3K1	10,17																8.25e-14		6.7e-16
32	5	74648603	rs12654264	HMGCR	3,6,7,10,17		3.22e-15		1.5e-57	6.95e-14	5.84e-73
33	5	156398169	rs1501908	TIMD4/HAVCR1	5,10,15,17,26				1.48e-19		1.24e-24
34	5	158007165	rs2914228	EBF1	25												1.57e-09				6.37e-09			Y		HDL
35	6	16127407	rs3757354	MYLIP	10,11,17				5.14e-22		2.77e-22
36	6	26093141	rs1800562	HFE	10,17																5.13e-20		2.39e-19
37	6	31265490	rs2247056	HLA	10,15,17						2.97e-10										2.66e-10		3.52e-11	Y		LDL
38	6	34546560	rs2814982	ILRUN	10,17										3.58e-08		1.92e-08
39	6	43757896	rs998584	VEGFA	17																3.12e-19		5.9e-22
40	6	116312893	rs9488822	FRK	10,17						1.7e-14															LDL
41	6	127436064	rs1936800	RSPO3	17												3.25e-12				1.15e-09			Y		HDL
42	6	139829666	rs605066	CITED2	10,17																1.16e-10		3.2e-13
43	6	160578860	rs1564348	LPA	10,17,26				9.1e-32	3.42e-10	5.59e-37
44	7	17919258	rs4142995	SNX13	17										5.42e-14		8.73e-17
45	7	21607352	rs12670798	DNAH11	6,10,17				8.47e-11		1.16e-12
46	7	25991826	rs4722551	MIR148A	16,17				2.94e-08		3.39e-10
47	7	44579180	rs2072183	NPC1L1	10,17				1.32e-16		6.77e-16
48	7	72982874	rs17145738	MLXIPL	3,5,6,7,10,17							2.76e-35									1.31e-94	9.27e-10	1.49e-106	Y
49	7	80340622	rs2366858	CD36	14							4.15e-17					6.31e-19
50	7	100285974	rs221797	GIGYF1	25				4.42e-08		2.2e-09
51	7	130433384	rs4731702	KLF14	10,17										8.01e-27		2.54e-31
52	8	9183358	rs9987289	PPP1R3B	10,11,14,17,26							1.05e-09			1.34e-41	1.95e-19	1.45e-62
53	8	11045161	rs7819412	XKR6	7																7.28e-12		4.55e-12
54	8	18272881	rs1495741	NAT2	10,17																5.13e-15		8.82e-17
55	8	19819724	rs328	LPL	2,3,5,6,7,10,13,14,17,19,23,26							1.13e-20	5.23e-15								1.06e-194	6.25e-23	1.41e-214	Y
56	8	55421614	rs10102164	SOX17	17				2.21e-13		3.55e-13
57	8	59388565	rs2081687	CYP7A1	10,17				5.54e-12		1.23e-12
58	8	116599199	rs2293889	TRPS1	10,17										4.1e-09		1.12e-11
59	8	126486409	rs17321515	TRIB1	3,5,6,7,10,15,17																1.42e-94	6.1e-12	3.7e-94
60	9	15289578	rs471364	TTC39B	7,10,11,17										2.77e-23		1.08e-23
61	9	107647655	rs3890182	ABCA1	3,5,6,7,1,15,17,26										5.63e-49	3.73e-10	9.89e-57
62	9	136155000	rs635634	ABO	10,17		2.74e-10		5.22e-43	1.05e-08	1.54e-55
63	10	46013277	rs970548	MARCH8/ALOX5	17										9.05e-09		2.58e-10
64	10	65027610	rs10761731	JMJD1C	10,17																3.57e-14		3.91e-17
65	10	94839642	rs2068888	CYP26A1	10,17																5.01e-09		1.53e-10
66	10	113933886	rs2255141	GPAM	10,15,17										5.72e-12		3.73e-16
67	11	46743247	rs3136441	LRP4	10,17										7.36e-28		6.86e-28
68	11	61569830	rs174546	FADS1/FADS2/FADS3	6,7,9.10,11,15,17										1.13e-36		5.29e-40					7.45e-12		Y
69	11	75455021	rs499974	MOGAT2/DGAT2	17										1.19e-12		1.23e-17
70	11	116652207	rs12286037	APO/APOA1/APOA5/APOA/APOC/ZNF259	3,5,6,7,10,13,14,15,17,19,26													5.5e-13	3.21e-65		2.05e-304	7.67e-73	5e-300
71	11	126243952	rs11220462	ST3GAL4	10,17				6.5e-19		1.73e-21
72	12	7651138	rs10743940	CD163/APOBEC1	24								4.52e-08				9.39e-09
73	12	109895168	rs2338104	MVK	5,7,10,17										2.11e-11		3.23e-17
74	12	111414461	rs12229654	MYL2	12				4.52e-08		2.32e-10
75	12	121388962	rs2650000	HNF1A	7,12,17				1.51e-19		3.22e-22
76	12	123796238	rs4759375	SBNO1	10,17										2.58e-14		4.24e-15
77	12	125261593	rs838880	SCARB1	10,17										5.2e-25		1.83e-25
78	13	32953388	rs4942486	BRCA2	17				1.88e-08		1.65e-10
79	14	24883887	rs8017377	NYNRIN	10.17				3.77e-10		3.32e-12
80	15	44245931	rs2929282	FRMD5	10,17										4.27e-20		3.04e-23
81	15	58674695	rs4775041	LIPC	3,5,6,7,9,10,17,26							7.09e-16	5.58e-16		5.86e-142	6.41e-18	1.28e-168
82	15	63396867	rs2652834	LACTB	10,17										1e-08		6.3e-11
83	16	56993324	rs3764261	CETP	2,3,5,6,7,9,10,14,15,17,19,26							1.18e-76	3.57e-42	7.39e-17	1.11e-300		7.29e-303
84	16	67902070	rs2271293	CTCF/PRMT8/LCAT	6,7,26							4.17e-20			1.41e-37	6.05e-10	3.97e-60
85	16	72048632	rs8062895	DHODH/HPR	23,26		6.6e-09		1.41e-22		1.6e-28
86	16	81534790	rs2925979		10,17										7.23e-15		4.51e-21
87	17	37813856	rs11869286	STARD3	10,17										1.94e-23		2.07e-25
88	17	41878166	rs8077889	MPP3	17,23										1.47e-36		9.54e-40
89	17	45425115	rs7206971	OSBPL7	10,17				1.47e-13		5.03e-18
90	17	64210580	rs1801689	APOH/PRXCA	17						7.64e-09															LDL
91	17	66875294	rs4148008	ABCA8	10,17				2.09e-23		2.05e-23
92	17	76403984	rs4129767	PGS1	10,17										1.83e-10		3.75e-15
93	18	47181668	rs2156552	LIPG	3,5,6,7,10,17,19,26								6.88e-17		1.73e-65		9.82e-73
94	18	57849023	rs12967135	MC4R	10,17												4.65e-09									HDL
95	19	7224431	rs7248104	INSR	17																9.7e-10		1.18e-09
96	19	8469738	rs2967605	ANGPTL4	7,10,17,19										3.3e-23		2.41e-24	1.3e-30
97	19	11202306	rs6511720	LDLR	3,5,6,7,10,14,17,19,26	4.44e-17	9.38e-13	7.75e-10	1.7e-203	8.11e-20	1.48e-233
98	19	19658472	rs16996148	TM6SF2/CILP2/ZNF101	3,5,6,7,10,15,17,18																3.38e-60	3.47e-14	4.06e-72
99	19	33899065	rs731839	PEPD	17										1.3e-08		4.02e-09
100	19	45422946	rs4420638	APOE	3,5,6,7,10,14,15,19,26	6.32e-81	5.52e-22		8.11e-13	3.02e-57	5e-300				<5.00E-305									Y
101	19	49206417	rs492602	MAMSTR	10,17				6.39e-11		8e-14
102	19	52324216	rs17695224	HAS1	17										3.88e-12		7.24e-12
103	19	54792761	rs386000	LILRA3	10,17										5.04e-34		3.53e-38
104	20	17845921	rs2328223	SNX5	17				4.77e-18		1.08e-19
105	20	39228784	rs6102059	MAFB	7,10,17				1.01e-14		4.2e-20
106	20	43042364	rs1800961	HNF4A	7,10,17										1.89e-32	8.42e-11	1.51e-40
107	20	44576502	rs7679	PLTP	7,10,17							4.67e-08			5.54e-38		1.3e-42
108	21	46875775	rs114139997	COL18A1	19,26												2.07e-08	7.38e-09						Y		HDL
109	22	21932068	rs181362	UBE2L3	10,17										2.23e-12		3.75e-16
110	22	35711098	rs138777	TOM1	17					4.96e-08
	Count per ancestry-trait					6	7	2	34	9	38	9	5	1	43	5	49	5	3	0	22	8	20
	Count per ancestry					20	15	3	99	22	107
References: 1. Saxena R, Voight BF, Lyssenko V, Burtt NP, de Bakker PI, Chen H, Roix JJ, Kathiresan S, Hirschhorn JN, Daly MJ, et al. (2007) Genome-wide association analysis identifies loci for type 2 diabetes and triglyceride levels. Science 31:1331-1336. 2. Heid IM, Boes E, Muller M, Kollerits B, Lamina C, Coassin S, Gieger C, Doring A, Klopp N, Frikke-Schmidt R, et al. (2008) Genome-wide assoc…

[truncated: 12 more sheets: Supplementary Table 8, Supplementary Table 9, Supplementary Table 10, Supplementary Table 11, ST8-EUR, ST8-AFR, ST8-ASN, ST8-TA, ST8-Old, Table 1, Educ-Lipids.forFUMA-All-Ld, Sheet1]
